# Supplementary material for: Home-based Rehabilitation With A Novel Digital Biofeedback System versus Conventional In-person Rehabilitation after Total Knee Replacement: a feasibility study
Source: Sci Rep. 2018 Jul 26;8:11299. doi: 10.1038/s41598-018-29668-0 (PMC6062628; doi:10.1038/s41598-018-29668-0)
Supplement: Supplementary file 1 — Dataset 1 [file 41598_2018_29668_MOESM1_ESM.xlsx]

## Sheet: Sheet1
Patient ID	Demographics			Comorbidities and known risk factors for adverse events														Hospital admission and surgical procedure				Study status		Patient performance			Range of Motion (degrees)												KOOS (points)
																								Timed up and Go (seconds)			Baseline				Assessment at 4 weeks				Assessment at 8 weeks				Symptoms			Pain			Activities of Daily Living			Sports
	Gender	Side	Age at enrollment (years)	BMI (kg/m2)	BMI > 40	Smoking	Diabetes	Pulmonary disease	Cardiac disease	Hypertension	Stroke	Renal disease	Bleeding disorders	ASA class 3/4	Steroids for chronic condition	Previous contralateral knee replacement	Previous hip replacement	Time between admission and surgery	Operative time (minutes)	Length of stay (days)	Minor adverse events before discharge	Group	Completed study	Baseline	4 weeks	8 weeks	Lying knee flexion	Sitting Knee Flexion	Sitting Knee Extension	Standing Knee Flexion	Lying knee flexion	Sitting Knee Flexion	Sitting Knee Extension	Standing Knee Flexion	Lying knee flexion	Sitting Knee Flexion	Sitting Knee Extension	Standing Knee Flexion	Baseline	4 weeks	8 weeks	Baseline	4 weeks	8 weeks	Baseline	4 weeks	8 weeks	Baseline	4 weeks
2	1	1	78	38	0	0	0	0	0	0	0	0	0	0	0	0	0	<24h	50	5	0	1	1	13.02	9.29	9.45	75	59	15	35	77	93	53	106	82.26	91.75	24.75	84.91	50	82.1429	71.4286	44.4444	77.7778	80.5556	20.5882	60.2941	80.8824	0	10
3	1	2	76	27	0	0	0	1	0	1	0	0	0	0	0	0	0	<24h	50	5	0	2	1	18.29	38.42	15.4	90	84	20	71	93	89	35	54	106.98	103.26	26.38	80.6	21.4286	53.5714	67.8571	30.5556	55.5556	77.7778	33.8235	38.2353	51.4706	15	5
12	1	2	77	22	0	0	1	1	0	0	0	0	0	0	0	0	0	<24h	50	5	0	1	1	21.08	10.08	9.26	67	79	16	59	98.92	88.29	24.38	81.26	103.14	104.92	16.65	95.07	32.1429	71.4286	78.5714	41.6667	66.6667	83.3333	44.1176	72.0588	83.8235	0	10
13	1	1	71	33	0	0	0	0	0	0	0	0	0	0	0	0	0	<24h	57	4	0	1	0	22.6	NA	NA	65	86	26	62	NA	NA	NA	NA	NA	NA	NA	NA	25	NA	NA	36.1111	NA	NA	30.8824	NA	NA	0	NA
19	2	2	76	33	0	0	0	0	0	1	0	0	0	0	0	0	0	<24h	50	3	0	1	1	34.11	9.05	8.79	111	60	27	76	101.41	99.21	7.24	91.24	105.29	109.21	11.95	109.21	71.4286	82.1429	85.7143	61.1111	86.1111	88.8889	45.5882	72.0588	85.2941	10	20
32	1	2	76	30	0	0	1	0	0	1	0	0	0	0	0	0	0	<24h	58	4	0	1	1	20.99	20	11.45	91	87	20	85	73.94	82.05	16.1	76.61	87.48	85.9	0.72	84.42	50	64.2857	82.1429	38.8889	72.2222	97.2222	27.9412	58.8235	85.2941	0	15
34	1	2	60	42	1	0	0	0	0	1	0	0	0	1	0	0	0	<24h	64	6	0	1	1	18.46	21.62	18.14	69	69	27	41	74.37	97.21	10.25	73.9	74.93	98.51	16.68	87.41	35.7143	42.8571	46.4286	33.3333	61.1111	66.6667	16.1765	33.8235	50	0	0
38	1	2	69	33	0	0	0	0	0	0	0	0	0	0	0	0	0	<24h	61	5	0	2	1	27.49	23.2	13.1	82	85	40	59	103.48	111.53	24.54	93.08	93.93	109.43	28.19	80.54	35.7143	78.5714	71.4286	33.3333	77.7778	83.3333	38.2353	58.8235	76.4706	5	5
45	1	2	64	24	0	0	0	0	0	0	0	0	0	0	0	0	0	<24h	73	6	0	2	1	12.78	11.8	9	64	76	27	42	69.9	77.8	30.86	65.31	61.67	79.02	22.03	62.16	64.2857	42.8571	35.7143	30.5556	55.5556	72.2222	33.8235	57.3529	75	0	20
46	1	2	67	29	0	0	1	0	1	1	0	0	0	1	0	0	0	<24h	51	6	0	1	0	28.1	NA	NA	73	78	38	35	NA	NA	NA	NA	NA	NA	NA	NA	32.1429	NA	NA	27.7778	NA	NA	29.4118	NA	NA	0	NA
49	1	2	70	30	0	0	0	1	0	1	0	0	0	0	0	0	0	<24h	60	6	0	1	0	26.27	NA	NA	101	68	44	51	NA	NA	NA	NA	NA	NA	NA	NA	32.1429	NA	NA	41.6667	NA	NA	41.1765	NA	NA	5	NA
51	1	1	56	36	0	0	0	0	0	1	0	0	0	0	0	0	0	<24h	74	8	0	1	0	17.6	NA	NA	92	98	32	74	NA	NA	NA	NA	NA	NA	NA	NA	17.8571	NA	NA	22.2222	NA	NA	17.6471	NA	NA	0	NA
52	1	2	71	27	0	0	0	1	0	0	0	0	0	0	0	0	0	<24h	50	8	0	2	1	15.13	17.4	9.1	92	95	22	56	84.42	101.35	37.91	73.53	82.68	92.1	36.24	81.81	42.8571	64.2857	60.7143	41.6667	66.6667	77.7778	35.2941	57.3529	66.1765	5	20
55	1	2	68	36	0	0	0	1	0	1	0	0	0	0	0	0	0	<24h	70	7	0	2	1	14.46	19.6	10.02	68	80	35	84	92.68	100.25	22.86	86.55	95.22	100.64	29.77	88.61	75	82.1429	85.7143	25	86.1111	86.1111	47.0588	75	75	0	10
56	1	1	72	30	0	0	0	0	0	1	0	0	0	0	0	0	1	<24h	53	7	0	1	1	13.61	12.03	8.15	89	92	22	83	93.49	105.83	9.76	88.67	99.89	129.17	24.66	107.28	53.5714	71.4286	85.7143	47.2222	80.5556	91.6667	47.0588	77.9412	88.2353	0	15
61	1	1	67	29	0	0	0	0	0	1	0	0	0	0	0	0	0	<24h	76	6	0	1	1	13.7	9.93	7.93	96	101	20	92	88.75	96.72	10.35	86.18	87.84	97.78	12.14	91.53	39.2857	75	92.8571	41.6667	80.5556	91.6667	44.1176	76.4706	80.8824	5	10
64	1	2	58	27	0	1	0	0	0	0	0	0	0	0	0	1	0	<24h	57	5	0	1	1	19.92	11.04	6.36	55	37	28	51	94.24	95.29	27.21	76.52	124.81	104.22	12.28	100.83	14.2857	75	60.7143	25	69.4444	69.4444	27.9412	88.2353	80.8824	0	15
65	2	2	76	24	0	0	0	1	0	1	0	0	0	0	0	1	0	<24h	62	5	0	2	1	20.81	10.3	10.03	68	66	14	90	100.33	100.02	17.61	94.67	103.22	101.04	37.42	88.35	35.7143	67.8571	42.8571	36.1111	72.2222	52.7778	41.1765	69.1176	82.3529	0	20
67	2	2	76	24	0	0	0	0	0	0	0	0	0	0	0	0	0	<24h	53	5	0	1	1	13.37	13.34	10.05	106	108	26	117	96.79	103.02	33.47	82.35	101.51	103.78	23.77	91.91	53.5714	75	82.1429	47.2222	72.2222	80.5556	50	61.7647	73.5294	0	5
68	1	2	66	31	0	1	0	0	0	1	0	0	0	0	0	0	0	<24h	68	8	0	1	1	25.25	12.04	8.18	71	87	26	50	74.13	82.95	16.8	81.69	97.09	97.3	4.47	92.04	10.7143	50	78.5714	30.5556	80.5556	88.8889	25	77.9412	83.8235	0	5
80	1	2	81	27	0	0	0	0	0	1	0	0	0	0	0	1	0	<24h	57	8	0	2	1	18.7	20.3	13.12	92	93	13	74	76.39	82.78	32.68	66.38	87.17	92.99	24.06	80.78	60.7143	64.2857	64.2857	50	66.6667	77.7778	50	58.8235	69.1176	0	15
86	1	2	72	28	0	0	0	0	0	1	0	0	0	0	0	1	1	<24h	59	6	0	1	1	20.67	11.69	8.4	88	103	41	91	73	90	23	74	89.29	82.63	32.85	77.51	25	67.8571	92.8571	30.5556	83.3333	88.8889	27.9412	85.2941	92.6471	0	20
87	1	2	57	37	0	1	0	0	0	1	0	0	0	0	0	0	0	<24h	70	4	0	2	1	30.15	20.9	10.8	62	74	24	68	89.6	94.25	30.73	89.67	92.57	98.61	36.69	91.33	35.7143	50	46.4286	50	72.2222	86.1111	26.4706	41.1765	66.1765	0	10
90	1	2	72	32	0	0	0	0	0	1	0	0	0	0	0	0	0	<24h	58	4	0	2	1	11.91	12.6	8.8	99	102	20	99	96.17	95.88	29.08	90.8	107.33	103.6	46.21	85.05	46.4286	53.5714	78.5714	47.2222	50	80.5556	38.2353	58.8235	77.9412	5	10
95	1	1	71	24	0	0	0	0	0	1	0	0	0	0	0	0	0	<24h	46	5	0	2	1	17.68	16.8	15.51	116	104	26	82	97.6	107.7	38.56	89.05	100.78	103.5	30.51	90.9	35.7143	35.7143	57.1429	41.6667	50	72.2222	30.8824	38.2353	52.9412	0	15
96	1	2	70	31	0	1	0	0	0	0	0	0	0	0	0	0	0	<24h	53	8	0	1	1	33.1	11.8	7.79	74	90	39	85	95.04	95.99	11.4	99.48	109.59	106.53	11.03	102.74	28.5714	57.1429	78.5714	33.3333	66.6667	88.8889	29.4118	72.0588	91.1765	0	10
99	1	2	70	41	1	0	0	0	0	0	0	0	0	1	0	0	0	<24h	53	8	0	1	1	33.1	11.8	7.79	74	90	39	85	95.04	95.99	11.4	99.48	109.59	106.53	11.03	102.74	28.5714	57.1429	78.5714	33.3333	66.6667	88.8889	29.4118	72.0588	91.1765	0	10
105	2	2	69	29	0	0	1	0	0	0	0	0	0	0	0	0	0	<24h	83	4	0	1	1	9.94	9.83	5.96	77	96	29	86	101	105.48	20.56	94.78	122.8	115.02	17.15	104.07	28.5714	71.4286	85.7143	38.8889	83.3333	91.6667	38.2353	75	94.1176	0	15
109	1	2	57	26	0	0	0	0	0	1	0	0	0	0	0	0	0	<24h	65	5	0	1	1	15.06	10.53	5.9	92	98	18	80	92.2	100.32	8.58	95.95	104.82	107.85	0	102.9	17.8571	71.4286	82.1429	30.5556	83.3333	91.6667	30.8824	77.9412	94.1176	0	10
122	1	1	79	33	0	0	0	0	0	1	0	0	0	0	0	0	0	<24h	60	5	0	2	1	16.09	17.84	10.07	79	97	30	93	87.68	95.78	28.6	88.88	96.42	98.09	22.85	96.39	39.2857	75	71.4286	33.3333	69.4444	77.7778	39.7059	67.6471	83.8235	0	15
127	1	1	70	36	0	1	0	0	0	0	0	0	0	0	0	1	0	<24h	68	6	0	1	1	17.92	9.41	6.93	78	74	15	60	88.18	90.84	6.98	86.91	101	99.45	12.39	101.46	28.5714	67.8571	82.1429	38.8889	83.3333	97.2222	45.5882	86.7647	92.6471	0	15
128	1	2	67	33	0	0	1	0	0	1	0	0	0	1	0	0	0	<24h	71	6	0	2	1	22.57	16.75	10.78	61	85	28	73	83.7	92.28	17.59	90.44	80.04	103.04	26.27	78.33	25	67.8571	75	44.4444	97.2222	88.8889	29.4118	72.0588	72.0588	0	20
136	2	1	70	26	0	0	0	0	0	0	0	0	0	0	0	0	1	<24h	76	8	0	1	0	15.96	NA	NA	87	98	25	94	NA	NA	NA	NA	NA	NA	NA	NA	17.8571	NA	NA	44.4444	NA	NA	35.2941	NA	NA	0	NA
140	1	2	59	37	0	0	1	0	0	1	0	0	0	0	0	1	0	<24h	50	4	0	1	0	12.9	NA	NA	73	80	13	82	NA	NA	NA	NA	NA	NA	NA	NA	7.14286	NA	NA	27.7778	NA	NA	26.4706	NA	NA	0	NA
149	1	1	56	28	0	0	0	0	0	1	0	0	0	0	0	1	0	<24h	70	4	0	1	0	23.5	NA	NA	62	87	15	89	NA	NA	NA	NA	NA	NA	NA	NA	21.4286	NA	NA	38.8889	NA	NA	33.8235	NA	NA	0	NA
159	1	1	56	30	0	0	1	0	0	1	0	0	0	1	0	0	0	<24h	58	5	0	1	1	14.53	6.93	5.1	82	88	24	83	89.32	101.71	13.33	89.03	106.32	102.53	21.66	106.05	17.8571	67.8571	78.5714	27.7778	83.3333	86.1111	33.8235	88.2353	92.6471	0	15
166	2	1	67	29	0	0	1	0	1	1	0	0	0	1	0	0	0	<24h	98	6	0	2	1	10.82	9.73	10.05	85	88	19	84	79.84	88.65	18.12	84.05	96.84	100.21	22.16	93.71	57.1429	75	100	61.1111	80.5556	88.8889	57.3529	89.7059	91.1765	10	20
167	1	1	77	30	0	0	0	0	0	1	0	0	0	0	0	0	0	<24h	62	6	0	2	1	12.03	9.77	9.97	101	102	27	96	95.25	105.12	28.11	90.06	101.34	103.62	33.84	96.47	60.7143	78.5714	85.7143	72.2222	75	86.1111	54.4118	86.7647	91.1765	5	20
168	2	1	76	37	0	0	0	0	0	1	0	0	0	0	0	1	0	<24h	67	5	0	2	1	16.2	13.31	13.71	63	93	18	77	80.05	78.93	21.75	73.66	80.02	88.12	23.83	76.01	67.8571	67.8571	75	61.1111	77.7778	80.5556	48.5294	72.0588	85.2941	0	15
178	1	2	72	27	0	0	0	0	0	1	0	0	0	0	0	0	0	<24h	60	6	0	2	1	25.36	11.61	7.75	114	111	34	92	87.23	96.63	17.09	86.45	93.97	101.95	18.97	91.65	39.2857	78.5714	85.7143	47.2222	77.7778	91.6667	36.7647	83.8235	92.6471	10	20
181	2	2	69	35	0	0	0	0	0	1	0	0	0	0	0	0	0	<24h	76	7	0	2	1	11.48	12.41	7.95	65	74	14	71	78.31	84.4	21.78	80.78	81.2	86.79	20.06	82.3	71.4286	82.1429	100	55.5556	75	94.4444	48.5294	83.8235	92.6471	0	20
197	1	1	68	40	0	1	0	0	0	1	0	0	0	1	0	1	0	<24h	60	8	0	2	1	12.23	10.06	10.58	80	85	30	66	78.93	76.5	15.77	65.57	78.2	78.35	12.97	73.39	50	71.4286	64.2857	33.3333	66.6667	72.2222	30.8824	77.9412	79.4118	0	20
204	1	1	63	31	0	0	0	1	0	1	0	0	0	0	0	0	0	<24h	56	5	0	1	1	15.23	7.75	6.75	91	99	30	78	91.93	98.67	13.42	88.21	97.84	100.88	7.01	99.28	35.7143	89.2857	89.2857	33.3333	83.3333	97.2222	45.5882	91.1765	94.1176	5	20
206	2	1	63	28	0	0	0	0	0	0	0	0	0	0	0	0	0	<24h	76	6	0	1	1	15.23	7.75	6.75	91	99	30	78	91.93	98.67	13.42	88.21	97.84	100.88	7.01	99.28	35.7143	89.2857	89.2857	33.3333	83.3333	97.2222	45.5882	91.1765	94.1176	5	20
211	1	1	81	25	0	0	0	0	0	1	0	0	0	0	0	0	0	<24h	65	6	0	2	1	16.59	18.81	14.61	88	87	29	86	81.37	99.04	24.84	87.79	84.6	84.58	10.04	79.41	82.1429	96.4286	96.4286	66.6667	83.3333	80.5556	64.7059	77.9412	86.7647	0	20
215	1	2	71	36	0	0	0	0	0	1	0	0	0	0	0	0	0	<24h	60	8	0	1	1	22.26	9.94	7.2	76	82	37	17	90.54	89.88	10.91	96.54	105.89	97.7	13.15	94.96	28.5714	71.4286	85.7143	22.2222	75	80.5556	27.9412	63.2353	86.7647	0	15
217	1	1	74	33	0	0	1	0	0	1	0	0	0	0	0	1	0	<24h	64	8	1	2	1	14.12	27.21	16.77	93	99	20	93	78.83	82.22	23.9	72.22	75.19	76.73	9.36	68.98	82.1429	53.5714	46.4286	61.1111	61.1111	72.2222	58.8235	51.4706	52.9412	5	5
223	1	1	66	33	0	0	0	0	0	1	0	0	0	0	0	1	0	<24h	69	4	0	1	1	14.81	8.32	6.83	90	112	21	91	106.54	109.69	13.46	101.16	121.97	119.41	18.09	112.45	57.1429	89.2857	96.4286	38.8889	86.1111	100	45.5882	88.2353	95.5882	0	25
233	1	2	78	30	0	0	0	0	0	1	0	0	0	0	0	1	0	<24h	63	6	0	1	1	25.1	13.18	18.53	69	84	5	60	86.31	102.45	18.28	94.03	90	96.15	19.51	100.73	39.2857	75	50	30.5556	80.5556	52.7778	36.7647	61.7647	44.1176	0	15
248	1	1	58	30	0	0	0	0	0	0	0	0	0	0	0	0	0	<24h	70	6	0	1	1	19.38	6.38	5.31	70	87	33	77	77.35	75.05	22.34	70.13	90.43	83.22	14.43	80.4	42.8571	60.7143	89.2857	25	83.3333	100	26.4706	88.2353	98.5294	5	15
255	1	2	73	30	0	0	0	0	0	1	0	0	0	0	0	0	0	<24h	70	4	0	1	1	19.13	8.8	8.05	78	87	39	72	87.65	100.29	26.75	94.07	98	103.6	27.92	91.72	32.1429	71.4286	92.8571	38.8889	86.1111	94.4444	41.1765	88.2353	92.6471	0	20
258	2	2	74	32	0	0	0	0	0	1	0	0	0	0	0	0	0	<24h	67	5	0	1	1	15.3	7.94	6.36	89	94	30	96	105.62	92.57	18.58	89.88	99.6	92	20.8	88.3	64.2857	89.2857	100	41.6667	88.8889	100	48.5294	91.1765	95.5882	0	20
265	1	2	62	30	0	0	0	0	0	0	0	0	0	0	0	0	0	<24h	50	6	0	1	1	17.48	18.25	7.75	66	82	18	60	80	85.11	19.54	76.8	88.7	98.2	6.1	94.1	35.7143	46.4286	82.1429	36.1111	86.1111	91.6667	33.8235	73.5294	94.1176	0	15
266	1	2	65	39	0	0	1	0	1	1	0	0	0	1	0	0	0	<24h	56	5	0	1	1	14.8	17.02	9.55	76	67	30	64	90	88	3.84	75.1	100.9	100.7	5	88.6	25	67.8571	100	25	50	91.6667	16.1765	42.6471	89.7059	0	10
279	1	2	64	31	0	0	0	0	0	1	0	0	0	0	0	0	0	<24h	58	6	0	1	0	13.66	NA	NA	116	106	51	100	NA	NA	NA	NA	NA	NA	NA	NA	50	NA	NA	47.2222	NA	NA	35.2941	NA	NA	5	NA
295	2	1	62	38	0	1	0	0	1	1	0	1	0	1	0	0	0	<24h	71	6	0	2	0	15.98	NA	NA	100	101	26	77	NA	NA	NA	NA	NA	NA	NA	NA	57.1429	NA	NA	50	NA	NA	44.1176	NA	NA	0	NA
296	1	2	65	24	0	0	0	0	0	1	0	0	0	0	0	0	0	<24h	65	8	0	1	1	14.8	17.02	9.55	76	67	30	64	90	88	3.84	75.1	100.9	100.7	5	88.6	25	67.8571	100	25	50	91.6667	16.1765	42.6471	89.7059	0	10
310	1	2	62	30	0	0	0	0	0	1	0	0	0	0	0	0	0	<24h	88	6	0	1	1	19.71	9.9	6.6	69	89	33	73	95.3	104	18	90.4	100.7	106.4	15.7	104.6	17.8571	67.8571	89.2857	22.2222	66.6667	86.1111	38.2353	79.4118	91.1765	0	10
313	1	1	67	32	0	0	0	0	0	1	0	0	0	0	0	0	0	<24h	46	4	0	2	1	32.91	32.19	17.18	73	81	32	55	87.59	87.68	23.61	78.64	82.9	83.31	15.64	72.74	25	50	39.2857	30.5556	63.8889	50	23.5294	48.5294	57.3529	5	10
314	1	1	67	36	0	0	0	0	0	0	0	0	0	0	0	1	0	<24h	68	4	0	2	1	15.27	16.76	9.02	73	91	42	75	89.57	89.32	14.16	78.74	81.09	82.97	13.18	77.94	46.4286	46.4286	64.2857	69.4444	58.3333	63.8889	44.1176	66.1765	72.0588	10	10
316	2	1	77	36	0	0	0	0	0	1	0	0	0	0	0	0	0	<24h	90	4	0	2	1	20.42	18.39	11.64	66	80	18	81	97.73	99.88	21.87	95.59	99.41	107.34	23.43	93.66	64.2857	78.5714	75	44.4444	69.4444	77.7778	47.0588	63.2353	83.8235	5	10
320	2	1	71	25	0	0	0	0	0	0	0	0	0	0	0	1	0	<24h	43	4	0	2	1	13.39	13.84	7.87	91	101	33	85	110.29	109.51	17.49	98.01	121.5	117.09	18.68	111.29	67.8571	85.7143	92.8571	50	88.8889	94.4444	64.7059	91.1765	95.5882	10	15
328	1	1	78	31	0	0	0	0	0	0	0	0	0	0	0	1	0	<24h	58	5	0	2	1	11.79	16.77	10.92	114	97	21	90	83.1	86.4	24.5	75.4	93.3	99.58	24.38	87.5	67.8571	57.1429	78.5714	47.2222	63.8889	77.7778	55.8824	42.6471	73.5294	15	10
332	2	2	48	33	0	0	0	1	0	0	0	0	0	0	0	0	0	<24h	73	4	0	2	1	11.17	7.54	6.55	120	115	24	106	105.94	108.37	17.22	94.08	109.64	110.05	12.41	97.13	46.4286	67.8571	71.4286	47.2222	94.4444	91.6667	88.2353	89.7059	94.1176	35	25
335	1	1	64	24	0	0	1	0	0	1	0	0	0	0	0	1	0	<24h	37	9	0	2	0	21.6	NA	NA	75	89	24	65	NA	NA	NA	NA	NA	NA	NA	NA	46.4286	NA	NA	38.8889	NA	NA	42.6471	NA	NA	5	NA
338	1	1	75	30	0	0	0	0	0	1	0	0	0	0	0	0	0	<24h	69	6	0	1	1	19.63	7.1	5.66	85	91	28	60	86	86.7	13.6	78.5	98.1	100.9	19.3	90.4	39.2857	71.4286	75	44.4444	72.2222	88.8889	27.9412	79.4118	89.7059	5	0
346	1	1	72	41	1	0	0	1	0	1	0	0	0	1	0	0	0	<24h	76	6	0	2	1	32.9	21.93	10.6	65	65	11	44	89.55	89.64	11.13	80.38	83.96	84.49	5.05	86.06	50	60.7143	75	52.7778	69.4444	83.3333	30.8824	69.1176	76.4706	5	10
358	1	2	61	22	0	0	0	0	0	0	0	0	0	0	0	0	0	<24h	55	6	0	2	1	14.31	9.94	8.96	74	97	25	86	97.87	102.1	14.75	99	101.28	102.86	14.85	97.64	60.7143	67.8571	64.2857	66.6667	72.2222	75	48.5294	85.2941	80.8824	0	15
361	2	1	68	24	0	1	0	0	0	1	0	0	0	0	0	1	0	<24h	51	4	0	2	1	7	13.79	7.34	117	114	24	106	113.26	118.95	24.54	98.45	113.6	118.43	17.18	104.81	57.1429	46.4286	46.4286	47.2222	69.4444	66.6667	39.7059	63.2353	75	0	10
	Labels:	Labels:			Labels:																	Labels:	Labels:
	1 Fem	1 Left			0- no																	1 Experimental group	0 no
	2 Masc	2 Right			1- yes																	2 Conventional rehabilitation	1 yes
[truncated: 14 more columns]
